# Supplementary material for: Comparative Transcriptome Analysis of Walnuts (Juglans regia L.) in Response to Freezing Stress
Source: Plants (Basel). 2025 Oct 7;14(19):3089. doi: 10.3390/plants14193089 (PMC12526320; doi:10.3390/plants14193089)
Supplement: Supplementary file 1 [file plants-14-03089-s001.zip › Table S1.xlsx]

## Sheet: Sheet1
Table S1. Statistical analysis of RNA sequencing data
Sample	Raw Reads	Clean Reads	Reads mapped	Unique mapped	Clean Base(G)	Error Rate(%)	Q20(%)	Q30(%)	GC Content(%)	Exon (%)
CSL1	51444644	48818794	46696738 (95.65%)	43620148 (89.35%)	7.32	0.03	96.87	91.6	45.92	96.68
CSL2	47469102	45050640	43110986 (95.69%)	40246373 (89.34%)	6.76	0.03	96.9	91.67	45.85	96.33
CSL3	51534004	49115532	47078189 (95.85%)	44096672 (89.78%)	7.37	0.03	97.02	91.98	45.88	96.55
CSR1	51411722	49773100	47502062 (95.44%)	43340187 (87.08%)	7.47	0.03	96.78	91.36	45.95	94.75
CSR2	54200114	52446256	50023185 (95.38%)	46583238 (88.82%)	7.87	0.03	96.88	91.61	45.44	93.94
CSR3	56146562	53489976	50926320 (95.21%)	47482699 (88.77%)	8.02	0.03	96.94	91.79	45.52	94.37
CTL1	53952044	51935764	49905646 (96.09%)	47410843 (91.29%)	7.79	0.03	96.83	91.49	45.76	97.42
CTL2	52722154	50611416	48500100 (95.83%)	45903725 (90.70%)	7.59	0.03	96.88	91.62	45.73	96.44
CTL3	36131670	35047214	34161696 (97.47%)	32563881 (92.91%)	5.26	0.03	96.52	89.2	45.73	97.29
CTR1	51310192	49055606	46564496 (94.92%)	44513088 (90.74%)	7.36	0.03	96.94	91.77	44.91	94.23
CTR2	49812028	47514982	45386998 (95.52%)	43455903 (91.46%)	7.13	0.03	96.72	91.18	45.3	96
CTR3	45612002	43704724	41700221 (95.41%)	39957137 (91.43%)	6.56	0.03	96.88	91.64	44.79	93.48
