# Supplementary material for: Comparative Transcriptome Analysis of Walnuts (Juglans regia L.) in Response to Freezing Stress
Source: Plants (Basel). 2025 Oct 7;14(19):3089. doi: 10.3390/plants14193089 (PMC12526320; doi:10.3390/plants14193089)
Supplement: Supplementary file 1 [file plants-14-03089-s001.zip › Table S2.xlsx]

## Sheet: Sheet1
Table S2. Physicochemical properties of JrCBF proteins in walnut
Gene name	Gene ID in genome Chandler v2.0	Gene ID in genome Zhongmucha-1	Amino Acid	Molecular Weights (kDa)	Isoelectric Points	Instability Index	Grand Average of Hydropathicity
JrCBF1	LOC108998585	JreChr03G13399	212	23.25	5.26	52.72	-0.503
JrCBF2	LOC109015585	JreChr04G12265	214	23.96	6.2	56.34	-0.563
JrCBF3	LOC108985008	JreChr09G12450	218	24	8.59	54.02	-0.477
JrCBF4	LOC109011566	JreChr11G11425	249	27.63	5.53	57.99	-0.482
JrCBF5	LOC108990835	JreChr12G11046	253	28.82	5.42	56.81	-0.743
JrCBF6	LOC109000647	JreChr13G10824	263	28.76	6.95	50.46	-0.354
JrCBF7	LOC109000655	JreChr13G10825	266	29.45	5.82	55.73	-0.512
JrCBF8	LOC109000645	JreChr13G10826	265	29.26	6.19	60.5	-0.486
