# Supplementary material for: Comparative Transcriptome Analysis of Walnuts (Juglans regia L.) in Response to Freezing Stress
Source: Plants (Basel). 2025 Oct 7;14(19):3089. doi: 10.3390/plants14193089 (PMC12526320; doi:10.3390/plants14193089)
Supplement: Supplementary file 1 [file plants-14-03089-s001.zip › Table S3.xlsx]

## Sheet: Sheet1
Table S3. List of primer sequences for RT-qPCR in this study
Gene name	Gene ID	Forward primer(5’-3’)	Reverse primer(5’-3’)
JrGAPDH	LOC109005232	GATCAGCGATGCAATGGAGA	TGCGAACCAATTCCACTGTC
JrSOD	LOC108981127	CTCGTCCCCTCCAGTGGA	GGCTCATGTGTGGCTCCA
JrAPX	LOC108989652	ACAAGAAGTGCGCTCCCC	AGTGTTTGAGCTCGGCCC
JrCOR413-PM1	LOC108982327	TTGCTGTTGTGTTGCGCC	AGCTAGGAGCCACGACCA
JrCIPK7	LOC108989474	TCCTCGAGGTCATGGCCA	TGCAGCGCCGATACTAGC
JrERF109	LOC108982941	TGACGGTTGTCTCGGCTG	TTGCTCGCCTCTTCGTCG
JrCBF2	LOC109015585	GGATGACAGTGTGGAGGCT	TGACACGTCAGCTGAATCTTCC
JrbHLH35	LOC109003087	GCAACCATCGCCGCTTTT	CCGCAATGGCTGTTTCGA
JrMYC2	LOC108988695	ACCTGGATGTGCACCACG	TTGGCCGATAGCGCTAGC
JrCHS	LOC108992049	ACCAACTCGTGTCGGCAG	CGGGCACATCCTTCAGCA
JrANS	LOC109010746	AATGACCAGGCATCGGGC	TGGACATGTCGCGCTTGT
JrLAR	LOC108994581	GTGAGAAGGTGGACAGAGGC	ATCGTTGGCAGCGGAAAGTA
JrANR	LOC108979344	CCGGACATCCCAAGCAGT	AGCCCGGCAAACATCCTC
